# Supplementary material for: The genomic potential of photosynthesis in piconanoplankton is functionally redundant but taxonomically structured at a global scale
Source: Sci Adv. 2024 Aug 16;10(33):eadl0534. doi: 10.1126/sciadv.adl0534 (PMC11328907; doi:10.1126/sciadv.adl0534)
Supplement: Supplementary file 2 — Data S1 [file sciadv.adl0534_data_s1.zip]

Archive with 1 entries (1 files):
- sciadv.adl0534_data_s1.xlsx
