# Supplementary material for: The genomic potential of photosynthesis in piconanoplankton is functionally redundant but taxonomically structured at a global scale
Source: Sci Adv. 2024 Aug 16;10(33):eadl0534. doi: 10.1126/sciadv.adl0534 (PMC11328907; doi:10.1126/sciadv.adl0534)
Supplement: Supplementary file 2 — Data S1 [file sciadv.adl0534_data_s1.zip › sciadv.adl0534_data_s1.xlsx]

## Sheet: Readme
Supplementary Data S1
Additional informations on the MAGs considered in this study, including the following quality checks:
(1) Horizontal coverage of the MAGs
(2) Completeness (%) of the MAGs
(3) BUSCO completeness (%) of the MAGs
The informations provided in this table were retrieved from the supplementary tables from Delmont et al. (29)

## Sheet: Supplementary Data S1
MAG_Identifier	Horizontal_Coverage_(%)	BUSCO_completion_ (%)	Completion_(%)	Redundancy_(%)	Region	Source	Domain	Best_taxonomy_KINGDON	Best_taxonomy_PHYLUM	Best_taxonomy_CLASS	Best_taxonomy_ORDER	Best_taxonomy_FAMILY	Best_taxonomy_GENRE	ratio_genes	tagged_taxon	total_length	num_contigs	N50	GC_content	Integrated relative reads across stations
TARA_AON_82_MAG_00012	99.6573	80	100	2.41	Atlantic Ocean North	MAG	Eukarya	Plantae	Chlorophyta	Mamiellophyceae	Mamiellales	Bathycoccaceae	Ostreococcus	99.87	Ostreococcus	12411452	623	31107	61.044	34.9826
TARA_AON_82_MAG_00097	99.5827	81.6	96.39	8.43	Atlantic Ocean North	MAG	Eukarya	Plantae	Chlorophyta	Mamiellophyceae	Mamiellales	Mamiellaceae	Micromonas	74.9	Micromonas	21823700	885	43144	69.6452	8.66056
TARA_AON_82_MAG_00118	99.5628	75.3	85.54	0	Atlantic Ocean North	MAG	Eukarya	Plantae	Chlorophyta	Mamiellophyceae	Mamiellales	Mamiellaceae	Micromonas	96.32	Micromonas	19088604	1336	22051	67.3333	1.73959
TARA_AON_82_MAG_00125	92.9415	85.9	92.77	8.43	Atlantic Ocean North	MAG	Eukarya	Protozoa	Choanozoa	Choanoflagellatea	Acanthoecida	Acanthoecidae	Acanthoeca	3.17	NA	60707190	6393	13018	63.6323	2.1706
TARA_AON_82_MAG_00137	97.9094	79.6	87.95	4.82	Atlantic Ocean North	MAG	Eukarya	Chromista	Miozoa	Dinophyceae	Gonyaulacales	Ostreopsidaceae	Alexandrium	2.12	NA	35678103	4408	9991	45.9073	0.563922
TARA_AON_82_MAG_00159	90.7194	81.9	87.95	7.23	Atlantic Ocean North	MAG	Eukarya	Chromista	Bacillariophyta	Bacillariophyceae	Bacillariales	Bacillariaceae	Cylindrotheca	6.57	NA	24267360	2892	10926	45.8291	0.953559
TARA_AON_82_MAG_00189	98.5528	79.6	90.36	12.05	Atlantic Ocean North	MAG	Eukarya	Plantae	Chlorophyta	Pyramimonadophyceae	Pseudoscourfieldiales	Pycnococcaceae	Pycnococcus	87.31	Pycnococcus	20976897	2180	12387	57.3687	0.3371
TARA_AON_82_MAG_00229	94.7986	74.9	80.72	7.23	Atlantic Ocean North	MAG	Eukarya	Plantae	Chlorophyta	Pyramimonadophyceae	Pseudoscourfieldiales	Pycnococcaceae	Pycnococcus	4.21	NA	14815893	2328	7327	60.8746	14.3433
TARA_AON_82_MAG_00271	97.6792	57.6	63.86	1.2	Atlantic Ocean North	MAG	Eukarya	Plantae	Chlorophyta	Mamiellophyceae	Mamiellales	Bathycoccaceae	Bathycoccus	98.75	Bathycoccus	10892672	2570	4281	48.1235	8.96613
TARA_AON_82_MAG_00272	92.234	58.4	68.67	9.64	Atlantic Ocean North	MAG	Eukarya	Chromista	Miozoa	Dinophyceae	Gonyaulacales	Ostreopsidaceae	Alexandrium	2.53	NA	28398303	5807	5213	32.6669	3.40637
TARA_AON_82_MAG_00278	86.1634	27.8	27.71	0	Atlantic Ocean North	MAG	Eukarya	Chromista	Haptophyta	Coccolithophyceae	Prymnesiales	Chrysochromulinaceae	Chrysochromulina	18.49	NA	15403098	4419	3386	61.4382	0.1601
TARA_AON_82_MAG_00280	86.338	29.8	26.51	0	Atlantic Ocean North	MAG	Eukarya	Chromista	Ochrophyta	Chrysophyceae	Chromulinales	Paraphysomonadaceae	Paraphysomonas	14.22	NA	12883794	3840	3240	39.709	0.508736
TARA_AON_82_MAG_00281	99.4654	67.1	66.27	12.05	Atlantic Ocean North	MAG	Eukarya	Chromista	Miozoa	Dinophyceae	Gonyaulacales	Ostreopsidaceae	Alexandrium	6.44	NA	36681262	6998	5700	36.9109	1.70844
TARA_AON_82_MAG_00295	67.72	18.8	18.07	0	Atlantic Ocean North	MAG	Eukarya	Chromista	Ochrophyta	Dictyochophyceae	Florenciellales	Florenciellalesincertaesedis	Florenciella	4.23	NA	13310249	3760	3446	68.6453	0.435293
TARA_AON_82_MAG_00297	96.7007	45.5	43.37	2.41	Atlantic Ocean North	MAG	Eukarya	Plantae	Chlorophyta	Mamiellophyceae	Mamiellales	Mamiellaceae	Micromonas	95.59	Micromonas	10088831	2405	4099	62.1365	6.34435
TARA_AON_82_MAG_00300	94.4829	52.6	54.22	2.41	Atlantic Ocean North	MAG	Eukarya	Plantae	Chlorophyta	Chlorodendrophyceae	Chlorodendrales	Chlorodendraceae	Tetraselmis	2.2	NA	14647218	3270	4567	72.364	0.586081
TARA_AON_82_MAG_00301	89.9943	58.1	57.83	7.23	Atlantic Ocean North	MAG	Eukarya	Protozoa	Choanozoa	Choanoflagellatea	Acanthoecida	Acanthoecidae	Acanthoeca	2.45	NA	42789407	9888	4397	63.1349	0.140224
TARA_AON_82_MAG_00302	96.5921	53.7	51.81	4.82	Atlantic Ocean North	MAG	Eukarya	Chromista	Cryptophyta	Cryptophyceae	Pyrenomonadales	Geminigeraceae	Geminigera	44.51	Geminigera	39083147	9667	4039	59.4752	3.12698
TARA_AON_82_MAG_00304	86.5904	25.2	19.28	2.41	Atlantic Ocean North	MAG	Eukarya	Protozoa	Choanozoa	Choanoflagellatea	Acanthoecida	Acanthoecidae	Acanthoeca	2.94	NA	21045981	6165	3308	60.3031	0.147985
TARA_AON_82_MAG_00306	98.6056	29	20.48	1.2	Atlantic Ocean North	MAG	Eukarya	Chromista	Cryptophyta	Cryptophyceae	Pyrenomonadales	Geminigeraceae	Geminigera	42.71	Geminigera	37099566	7890	4978	58.1204	1.20134
TARA_AON_82_MAG_00313	83.955	21.2	16.87	3.61	Atlantic Ocean North	MAG	Eukarya	Protozoa	Choanozoa	Choanoflagellatea	Acanthoecida	Acanthoecidae	Acanthoeca	1.14	NA	14393283	3419	4185	59.7962	0.310369
TARA_AON_82_MAG_00315	98.272	45.5	31.33	2.41	Atlantic Ocean North	MAG	Eukarya	Chromista	Haptophyta	Coccolithophyceae	Prymnesiales	Chrysochromulinaceae	Chrysochromulina	16.07	NA	50968119	12785	3962	62.8391	0.296678
TARA_AON_82_MAG_00316	93.541	49	33.73	4.82	Atlantic Ocean North	MAG	Eukarya	Protozoa	Choanozoa	Choanoflagellatea	Acanthoecida	Acanthoecidae	Acanthoeca	3.78	NA	47199099	12400	3714	66.0336	0.952001
TARA_AON_82_MAG_00334	95.9695	53.7	54.22	10.84	Atlantic Ocean North	MAG	Eukarya	Chromista	Ochrophyta	Dictyochophyceae	Florenciellales	Florenciellalesincertaesedis	Florenciella	4.25	NA	34329122	6493	5660	71.4354	1.57678
TARA_AON_82_MAG_00337	84.9453	46.7	37.35	3.61	Atlantic Ocean North	MAG	Eukarya	Chromista	Haptophyta	Coccolithophyceae	Phaeocystales	Phaeocystaceae	Phaeocystis	34.13	NA	52299828	12934	4052	68.6224	2.21878
TARA_AON_82_MAG_00338	99.4397	53.8	56.63	8.43	Atlantic Ocean North	MAG	Eukarya	Chromista	Bacillariophyta	Mediophyceae	Cymatosirales	Cymatosiraceae	Minutocellus	84.96	Minutocellus	18254396	4021	4676	53.5616	1.15125
TARA_AON_82_MAG_00341	89.0441	75.3	71.08	6.02	Atlantic Ocean North	MAG	Eukarya	Chromista	Haptophyta	Coccolithophyceae	Prymnesiales	Chrysochromulinaceae	Chrysochromulina	18.02	NA	47979669	8212	6615	69.838	1.25813
TARA_AON_82_MAG_00347	77.9959	60.4	46.99	8.43	Atlantic Ocean North	MAG	Eukarya	Protozoa	Choanozoa	Choanoflagellatea	Acanthoecida	Acanthoecidae	Acanthoeca	5.28	NA	80011785	19199	4187	56.5488	0.413295
TARA_AON_82_MAG_00354	88.9231	66.3	71.08	10.84	Atlantic Ocean North	MAG	Eukarya	Chromista	Haptophyta	Coccolithophyceae	Prymnesiales	Chrysochromulinaceae	Chrysochromulina	17.49	NA	46776119	8376	6190	68.316	0.69565
TARA_AON_82_MAG_00355	68.7444	35.3	16.87	2.41	Atlantic Ocean North	MAG	Eukarya	Chromista	Miozoa	Dinophyceae	Suessiales	Suessiaceae	Symbiodinium	1.66	None	156429545	37615	4184	50.4185	1.10478
TARA_AON_82_MAG_00356	96.6395	77.7	69.88	12.05	Atlantic Ocean North	MAG	Eukarya	Chromista	Haptophyta	Coccolithophyceae	Prymnesiales	Chrysochromulinaceae	Chrysochromulina	16.86	NA	69436919	9552	8934	65.052	1.74102
TARA_AOS_82_MAG_00032	99.7821	84.7	93.98	6.02	Atlantic Ocean South	MAG	Eukarya	Plantae	Chlorophyta	Pyramimonadophyceae	Pseudoscourfieldiales	Pycnococcaceae	Pycnococcus	1.64	NA	15880967	523	50926	60.7837	4.79199
TARA_AOS_82_MAG_00045	99.7278	67.9	90.36	4.82	Atlantic Ocean South	MAG	Eukarya	Chromista	Ochrophyta	Pelagophyceae	Pelagomonadales	Pelagomonadaceae	Pelagomonas	91.8	Pelagomonas	27608731	1972	21387	64.396	3.33594
TARA_AOS_82_MAG_00050	99.0231	80.8	87.95	3.61	Atlantic Ocean South	MAG	Eukarya	Chromista	Bacillariophyta	Bacillariophyceae	Cymatosirales	Cymatosiraceae	Extubocellulus	15.68	NA	25177467	1952	18760	55.9632	2.15639
TARA_AOS_82_MAG_00129	98.5765	48.7	69.88	9.64	Atlantic Ocean South	MAG	Eukarya	Chromista	Ochrophyta	Pelagophyceae	Pelagomonadales	Pelagomonadaceae	Aureococcus	89.21	Aureococcus	27129373	6147	4520	72.1151	3.47983
TARA_AOS_82_MAG_00131	87.9105	58.8	56.63	6.02	Atlantic Ocean South	MAG	Eukarya	Plantae	Chlorophyta	Pyramimonadophyceae	Pseudoscourfieldiales	Pycnococcaceae	Pycnococcus	2.04	NA	10098680	2356	4259	59.3217	3.47342
TARA_AOS_82_MAG_00132	99.2077	54.5	48.19	4.82	Atlantic Ocean South	MAG	Eukarya	Chromista	Haptophyta	Coccolithophyceae	Prymnesiales	Prymnesiaceae	Prymnesium	3.74	NA	24427585	4758	5333	58.6375	1.92938
TARA_AOS_82_MAG_00135	95.8467	30.5	31.33	3.61	Atlantic Ocean South	MAG	Eukarya	Chromista	Miozoa	Dinophyceae	Gonyaulacales	Ostreopsidaceae	Alexandrium	5.84	NA	19057692	4842	3850	44.8687	0.190625
TARA_AOS_82_MAG_00137	92.748	54.5	57.83	7.23	Atlantic Ocean South	MAG	Eukarya	Plantae	Chlorophyta	Mamiellophyceae	Mamiellales	Mamiellaceae	Micromonas	95.88	Micromonas	12392203	2958	4157	62.3437	6.99869
TARA_AOS_82_MAG_00140	98.0579	49.9	40.96	2.41	Atlantic Ocean South	MAG	Eukarya	Chromista	Haptophyta	Coccolithophyceae	Prymnesiales	Chrysochromulinaceae	Chrysochromulina	19.55	NA	34960527	8291	4249	62.0158	0.605898
TARA_AOS_82_MAG_00142	92.31	45.4	40.96	4.82	Atlantic Ocean South	MAG	Eukarya	Chromista	Haptophyta	Coccolithophyceae	Prymnesiales	Prymnesiaceae	Prymnesium	5.97	NA	18832268	5010	3628	70.9621	2.00245
TARA_AOS_82_MAG_00144	95.7532	27.1	28.92	1.2	Atlantic Ocean South	MAG	Eukarya	Chromista	Haptophyta	Coccolithophyceae	Prymnesiales	Chrysochromulinaceae	Chrysochromulina	23.76	NA	23098977	6158	3687	68.9995	0.56229
TARA_AOS_82_MAG_00145	87.8053	19.2	14.46	0	Atlantic Ocean South	MAG	Eukarya	Chromista	Haptophyta	Coccolithophyceae	Prymnesiales	Chrysochromulinaceae	Chrysochromulina	9.13	NA	14553114	4449	3115	65.3961	0.157895
TARA_AOS_82_MAG_00149	91.2506	16.1	21.69	1.2	Atlantic Ocean South	MAG	Eukarya	Chromista	Haptophyta	Coccolithophyceae	Prymnesiales	Chrysochromulinaceae	Chrysochromulina	17.49	NA	16906535	4940	3324	63.6313	0.214286
TARA_AOS_82_MAG_00154	88.3234	9.8	9.64	1.2	Atlantic Ocean South	MAG	Eukarya	Chromista	Haptophyta	Coccolithophyceae	Phaeocystales	Phaeocystaceae	Phaeocystis	60.21	Phaeocystis	11831798	3478	3290	65.4103	5.44594
TARA_AOS_82_MAG_00161	90.3157	27.1	20.48	4.82	Atlantic Ocean South	MAG	Eukarya	Chromista	Haptophyta	Prymnesiophyceae	Isochrysidales	Noelaerhabdaceae	Emiliania	34.35	NA	36278491	9271	3855	66.0572	1.16164
TARA_AOS_82_MAG_00162	94.1398	18.1	25.3	2.41	Atlantic Ocean South	MAG	Eukarya	Chromista	Ochrophyta	Pelagophyceae	Pelagomonadales	Pelagomonadaceae	Pelagococcus	63.42	Pelagococcus	18126146	4842	3677	69.9087	0.112136
TARA_AOS_82_MAG_00176	98.0322	61.2	62.65	1.2	Atlantic Ocean South	MAG	Eukarya	Chromista	Bacillariophyta	Bacillariophyceae	Bacillariales	Bacillariaceae	Fragilariopsis	43.42	Fragilariopsis	28681957	6363	4642	39.9607	0.409315
TARA_AOS_82_MAG_00181	97.887	62.4	74.7	2.41	Atlantic Ocean South	MAG	Eukarya	Plantae	Chlorophyta	Mamiellophyceae	Mamiellales	Mamiellaceae	Micromonas	95.75	Micromonas	15561846	3081	5492	68.6852	9.07374
TARA_AOS_82_MAG_00182	97.8395	5.9	1.2	0	Atlantic Ocean South	MAG	Eukarya	Chromista	Haptophyta	Coccolithophyceae	Phaeocystales	Phaeocystaceae	Phaeocystis	56.45	Phaeocystis	19027317	5015	3698	63.7081	4.17338
TARA_AOS_82_MAG_00183	97.0958	47.5	43.37	6.02	Atlantic Ocean South	MAG	Eukarya	Chromista	Haptophyta	Coccolithophyceae	Phaeocystales	Phaeocystaceae	Phaeocystis	69.91	Phaeocystis	41217481	8613	5026	65.6609	7.79371
TARA_AOS_82_MAG_00184	96.697	61.5	45.78	3.61	Atlantic Ocean South	MAG	Eukarya	Chromista	Haptophyta	Coccolithophyceae	Prymnesiales	Chrysochromulinaceae	Chrysochromulina	15.59	NA	76430191	15579	5206	62.6678	0.761699
TARA_AOS_82_MAG_00185	96.6289	65.9	60.24	14.46	Atlantic Ocean South	MAG	Eukarya	Chromista	Ochrophyta	Dictyochophyceae	Florenciellales	Florenciellalesincertaesedis	Florenciella	9.14	NA	54476297	9518	6407	58.7678	3.71106
TARA_AOS_82_MAG_00186	93.5308	58	73.49	2.41	Atlantic Ocean South	MAG	Eukarya	Plantae	Chlorophyta	Mamiellophyceae	Mamiellales	Bathycoccaceae	Bathycoccus	95.99	Bathycoccus	11913442	2670	4546	47.9478	2.40762
TARA_ARC_108_MAG_00063	99.9357	87.8	96.39	6.02	Arctic Ocean	MAG	Eukarya	Plantae	Chlorophyta	Mamiellophyceae	Mamiellales	Mamiellaceae	Micromonas	88.54	Micromonas	19309297	380	95565	56.5839	7.13886
TARA_ARC_108_MAG_00100	99.9029	85.5	93.98	10.84	Arctic Ocean	MAG	Eukarya	Plantae	Chlorophyta	Mamiellophyceae	Mamiellales	Mamiellaceae	Micromonas	86.91	Micromonas	22042985	1020	37992	59.3697	26.6516
TARA_ARC_108_MAG_00116	99.2259	82.4	91.57	10.84	Arctic Ocean	MAG	Eukarya	Chromista	Bacillariophyta	Mediophyceae	Chaetocerotales	Chaetocerotaceae	Chaetoceros	78.52	Chaetoceros	32722577	3326	13011	42.3468	1.0188
TARA_ARC_108_MAG_00123	98.6313	69.4	85.54	6.02	Arctic Ocean	MAG	Eukarya	Chromista	Ochrophyta	Pelagophyceae	Pelagomonadales	Pelagomonadaceae	Pelagomonas	84.25	Pelagomonas	24697883	1951	18288	65.6846	1.1016
TARA_ARC_108_MAG_00137	97.5998	70.6	83.13	4.82	Arctic Ocean	MAG	Eukarya	Chromista	Bacillariophyta	Bacillariophyceae	Bacillariales	Bacillariaceae	Pseudo-nitzschia	31.99	Pseudo-nitzschia	40678489	7917	5534	42.525	0.0488267
TARA_ARC_108_MAG_00138	98.8719	83.1	93.98	15.66	Arctic Ocean	MAG	Eukarya	Chromista	Bacillariophyta	Mediophyceae	Thalassiosirales	Skeletonemaceae	Skeletonema	85.28	Skeletonema	29129855	3476	10535	44.6585	0.15416
TARA_ARC_108_MAG_00147	85.435	69.1	83.13	6.02	Arctic Ocean	MAG	Eukarya	Protozoa	Choanozoa	Choanoflagellatea	Acanthoecida	Acanthoecidae	Acanthoeca	2.09	NA	55407913	10499	5722	67.5373	0.335127
TARA_ARC_108_MAG_00187	99.5249	64.7	71.08	0	Arctic Ocean	MAG	Eukarya	Chromista	Bacillariophyta	Bacillariophyceae	Bacillariales	Bacillariaceae	Fragilariopsis	37.33	Fragilariopsis	41050103	8306	5215	39.7411	0.133903
TARA_ARC_108_MAG_00188	98.4542	76.1	86.75	15.66	Arctic Ocean	MAG	Eukarya	Chromista	Miozoa	Dinophyceae	Gonyaulacales	Ostreopsidaceae	Alexandrium	5.41	NA	44642736	5856	9719	41.7313	0.586111
TARA_ARC_108_MAG_00189	99.8896	82	81.93	10.84	Arctic Ocean	MAG	Eukarya	Chromista	Bacillariophyta	Mediophyceae	Chaetocerotales	Chaetocerotaceae	Chaetoceros	26.88	NA	34156899	4441	10176	41.8114	0.0956503
TARA_ARC_108_MAG_00209	96.9138	73.3	75.9	8.43	Arctic Ocean	MAG	Eukarya	Chromista	Bacillariophyta	Mediophyceae	Cymatosirales	Cymatosiraceae	Minutocellus	77.09	Minutocellus	27486254	4714	6649	53.8144	1.99613
TARA_ARC_108_MAG_00217	99.518	72.6	74.7	10.84	Arctic Ocean	MAG	Eukarya	Chromista	Bacillariophyta	Mediophyceae	Chaetocerotales	Chaetocerotaceae	Chaetoceros	50.33	Chaetoceros	33988865	6182	6060	41.4103	0.0649652
TARA_ARC_108_MAG_00219	96.2659	59.6	71.08	10.84	Arctic Ocean	MAG	Eukarya	Chromista	Bacillariophyta	Mediophyceae	Thalassiosirales	Thalassiosiraceae	Thalassiosira	40.84	Thalassiosira	33514166	6685	5359	40.0129	0.598498
TARA_ARC_108_MAG_00220	98.5467	62.4	63.86	9.64	Arctic Ocean	MAG	Eukarya	Chromista	Miozoa	Dinophyceae	Gonyaulacales	Ostreopsidaceae	Alexandrium	5.35	NA	32149358	7069	4691	46.0685	1.87868
TARA_ARC_108_MAG_00228	99.0559	41.2	37.35	2.41	Arctic Ocean	MAG	Eukarya	Chromista	Bacillariophyta	Bacillariophyceae	Bacillariales	Bacillariaceae	Pseudo-nitzschia	71.34	Pseudo-nitzschia	18046799	4801	3743	45.3444	0.0315857
TARA_ARC_108_MAG_00230	95.9518	46.3	50.6	4.82	Arctic Ocean	MAG	Eukarya	Chromista	Bacillariophyta	Bacillariophyceae	Bacillariales	Bacillariaceae	Pseudo-nitzschia	53.79	Pseudo-nitzschia	20673871	4737	4490	45.2545	0.0841498
TARA_ARC_108_MAG_00233	98.7051	50.2	57.83	2.41	Arctic Ocean	MAG	Eukarya	Plantae	Chlorophyta	Mamiellophyceae	Mamiellales	Mamiellaceae	Micromonas	87.82	Micromonas	11089447	2373	4806	64.021	16.5804
TARA_ARC_108_MAG_00238	99.8445	47.1	40.96	1.2	Arctic Ocean	MAG	Eukarya	Chromista	Ciliophora	Prostomatea	Prorodontida	Colepidae	Tiarina	2.29	NA	13995552	947	18194	47.243	0.0294013
TARA_ARC_108_MAG_00241	98.1811	38.8	38.55	1.2	Arctic Ocean	MAG	Eukarya	Protozoa	Choanozoa	Choanoflagellatea	Acanthoecida	Acanthoecidae	Acanthoeca	2.03	NA	18052073	4333	4179	64.749	0.0413432
TARA_ARC_108_MAG_00244	94.8354	44.3	34.94	7.23	Arctic Ocean	MAG	Eukarya	Chromista	Cryptophyta	Cryptophyceae	Pyrenomonadales	Geminigeraceae	Geminigera	27.99	None	80853461	18769	4292	50.2165	0.218487
TARA_ARC_108_MAG_00245	99.3744	67.5	71.08	3.61	Arctic Ocean	MAG	Eukarya	Protozoa	Choanozoa	Choanoflagellatea	Acanthoecida	Acanthoecidae	Acanthoeca	3.59	NA	37388864	7163	5627	59.7787	1.34594
TARA_ARC_108_MAG_00247	91.9798	54.2	44.58	4.82	Arctic Ocean	MAG	Eukarya	Protozoa	Choanozoa	Choanoflagellatea	Acanthoecida	Acanthoecidae	Acanthoeca	14.85	NA	45225790	9669	4862	51.619	0.086758
TARA_ARC_108_MAG_00248	99.6174	51.4	55.42	10.84	Arctic Ocean	MAG	Eukarya	Chromista	Haptophyta	Coccolithophyceae	Phaeocystales	Phaeocystaceae	Phaeocystis	19.74	NA	51554084	12726	4039	68.0454	2.22488
TARA_ARC_108_MAG_00250	98.7712	40.4	21.69	6.02	Arctic Ocean	MAG	Eukarya	Protozoa	Choanozoa	Choanoflagellatea	Acanthoecida	Acanthoecidae	Acanthoeca	18.07	None	53246527	12310	4376	60.9471	0.0726698
TARA_ARC_108_MAG_00252	84.6736	15.7	9.64	1.2	Arctic Ocean	MAG	Eukarya	Chromista	Bacillariophyta	Mediophyceae	Thalassiosirales	Thalassiosiraceae	Thalassiosira	45.6	Thalassiosira	10800609	3219	3239	45.8278	0.00603318
TARA_ARC_108_MAG_00253	90.809	54.9	54.22	8.43	Arctic Ocean	MAG	Eukarya	Chromista	Bacillariophyta	Mediophyceae	Thalassiosirales	Skeletonemaceae	Skeletonema	86.48	Skeletonema	23295314	5001	4822	45.0766	0.0652784
TARA_ARC_108_MAG_00255	99.2537	73.8	54.22	6.02	Arctic Ocean	MAG	Eukarya	Protozoa	Choanozoa	Choanoflagellatea	Acanthoecida	Acanthoecidae	Acanthoeca	12.7	NA	77998856	14766	5741	54.0519	0.176468
TARA_ARC_108_MAG_00256	88.7513	22.3	21.69	1.2	Arctic Ocean	MAG	Eukarya	Chromista	Ochrophyta	Dictyochophyceae	Pedinellales	Pedinellaceae	Pseudopedinella	6.79	NA	26204001	7292	3454	56.1544	0.0519126
TARA_ARC_108_MAG_00262	67.0001	19.6	13.25	9.64	Arctic Ocean	MAG	Eukarya	Chromista	Ochrophyta	Dictyochophyceae	Florenciellales	Florenciellalesincertaesedis	Florenciella	61.24	Florenciella	26410259	7641	3323	62.2283	0.131439
TARA_ARC_108_MAG_00263	97.7728	30.6	40.96	2.41	Arctic Ocean	MAG	Eukarya	Chromista	Ochrophyta	Pelagophyceae	Pelagomonadales	Pelagomonadaceae	Pelagococcus	60.1	Pelagococcus	28300579	6705	4259	69.9415	0.357381
TARA_ARC_108_MAG_00264	99.3565	58.9	55.42	3.61	Arctic Ocean	MAG	Eukarya	Plantae	Chlorophyta	Mamiellophyceae	Mamiellales	Bathycoccaceae	Bathycoccus	89.07	Bathycoccus	10521838	2488	4280	48.0671	16.5455
TARA_ARC_108_MAG_00266	82.9749	30.2	27.71	8.43	Arctic Ocean	MAG	Eukarya	Protozoa	Choanozoa	Choanoflagellatea	Acanthoecida	Acanthoecidae	Acanthoeca	1.13	NA	34158445	8057	4203	60.5735	0.153947
TARA_ARC_108_MAG_00267	85.9567	50.3	53.01	6.02	Arctic Ocean	MAG	Eukarya	Chromista	Bacillariophyta	Mediophyceae	Chaetocerotales	Chaetocerotaceae	Chaetoceros	47.49	Chaetoceros	29563790	7475	3927	36.9366	0.00481541
TARA_ARC_108_MAG_00276	98.2434	49.4	49.4	3.61	Arctic Ocean	MAG	Eukarya	Chromista	Bacillariophyta	Bacillariophyceae	Bacillariales	Bacillariaceae	Pseudo-nitzschia	33.05	Pseudo-nitzschia	27285525	6391	4310	42.4552	0.0130417
TARA_ARC_108_MAG_00279	98.2521	63.1	53.01	12.05	Arctic Ocean	MAG	Eukarya	Protozoa	Choanozoa	Choanoflagellatea	Acanthoecida	Acanthoecidae	Acanthoeca	3.94	NA	79577012	17486	4675	61.279	0.379225
TARA_ARC_108_MAG_00289	99.6438	57.3	61.45	9.64	Arctic Ocean	MAG	Eukarya	Chromista	Haptophyta	Coccolithophyceae	Prymnesiales	Chrysochromulinaceae	Chrysochromulina	37.6	Chrysochromulina	85130718	14201	6845	64.8279	0.228916
TARA_ARC_108_MAG_00312	97.3363	51.4	32.53	10.84	Arctic Ocean	MAG	Eukarya	Chromista	Cryptophyta	Cryptophyceae	Pyrenomonadales	Geminigeraceae	Geminigera	34.65	Geminigera	78421886	15236	5448	58.7963	1.05547
TARA_ARC_108_MAG_00313	98.5411	46.3	36.14	7.23	Arctic Ocean	MAG	Eukarya	Chromista	Bacillariophyta	Mediophyceae	Thalassiosirales	Thalassiosiraceae	Thalassiosira	40.65	None	129558273	33811	3761	44.4858	0.0143369
TARA_ARC_108_MAG_00315	91.1203	54.9	57.83	6.02	Arctic Ocean	MAG	Eukarya	Chromista	Haptophyta	Coccolithophyceae	Prymnesiales	Chrysochromulinaceae	Chrysochromulina	15.97	NA	60733454	13090	4823	64.1119	1.34762
TARA_ARC_108_MAG_00317	94.7531	75.7	63.86	8.43	Arctic Ocean	MAG	Eukarya	Protozoa	Choanozoa	Choanoflagellatea	Acanthoecida	Acanthoecidae	Acanthoeca	4.46	NA	107893875	20596	5673	60.9791	0.933079
TARA_ARC_108_MAG_00319	98.5086	56.9	49.4	6.02	Arctic Ocean	MAG	Eukarya	Chromista	Haptophyta	Coccolithophyceae	Phaeocystales	Phaeocystaceae	Phaeocystis	57	Phaeocystis	54354869	12266	4535	64.6387	8.77896
TARA_ARC_108_MAG_00320	88.9252	57.7	57.83	6.02	Arctic Ocean	MAG	Eukarya	Chromista	Haptophyta	Coccolithophyceae	Prymnesiales	Chrysochromulinaceae	Chrysochromulina	16.49	NA	61244504	13496	4706	64.5087	1.06806
TARA_ARC_108_MAG_00324	99.5484	62	59.04	8.43	Arctic Ocean	MAG	Eukarya	Chromista	Haptophyta	Coccolithophyceae	Prymnesiales	Chrysochromulinaceae	Chrysochromulina	13.72	NA	95514486	18974	5380	63.4658	0.135036
TARA_ARC_108_MAG_00325	95.0151	63.5	39.76	46.99	Arctic Ocean	MAG	Eukarya	Protozoa	Choanozoa	Choanoflagellatea	Acanthoecida	Acanthoecidae	Acanthoeca	3.38	None	186614357	40899	4723	58.312	0.264757
TARA_ARC_108_MAG_00326	99.6901	68.6	71.08	13.25	Arctic Ocean	MAG	Eukarya	Chromista	Haptophyta	Coccolithophyceae	Prymnesiales	Chrysochromulinaceae	Chrysochromulina	14.25	NA	81124695	11292	8745	63.5342	1.18745
TARA_ION_45_MAG_00010	99.7901	76.5	100	2.40964	Indian Ocean North	MAG	Eukarya	Plantae	Chlorophyta	Mamiellophyceae	Mamiellales	Bathycoccaceae	Ostreococcus	97.43	Ostreococcus	12663823	653	30315	59.9828	17.9209
TARA_ION_45_MAG_00030	99.2766	76.8	95.1807	1.20482	Indian Ocean North	MAG	Eukarya	Plantae	Chlorophyta	Mamiellophyceae	Mamiellales	Bathycoccaceae	Bathycoccus	97.6	Bathycoccus	14573389	788	29221	47.7052	20.5287
TARA_ION_45_MAG_00143	97.2525	58.4	63.8554	3.61446	Indian Ocean North	MAG	Eukarya	Plantae	Chlorophyta	Mamiellophyceae	Mamiellales	Mamiellaceae	Micromonas	97.53	Micromonas	12080729	2830	4334	63.5972	5.50532
TARA_ION_45_MAG_00145	89.002	39.6	43.3735	1.20482	Indian Ocean North	MAG	Eukarya	Chromista	Miozoa	Dinophyceae	Gonyaulacales	Ostreopsidaceae	Alexandrium	1.82	NA	13909006	3731	3669	40.5126	0.318491
TARA_ION_45_MAG_00146	86.1192	59.6	57.8313	16.8675	Indian Ocean North	MAG	Eukarya	Chromista	Bacillariophyta	Coscinodiscophyceae	Stephanopyxales	Stephanopyxidaceae	Stephanopyxis	1.4	NA	14847628	3720	3985	43.5973	0.606647
TARA_ION_45_MAG_00152	91.22	43.6	44.58	2.41	Indian Ocean North	MAG	Eukarya	Chromista	Haptophyta	Coccolithophyceae	Prymnesiales	Prymnesiaceae	Prymnesium	6.12	NA	22946329	6113	3609	70.5093	1.86668
TARA_ION_45_MAG_00153	98.5853	54.9	53.01	3.61	Indian Ocean North	MAG	Eukarya	Plantae	Chlorophyta	Mamiellophyceae	Mamiellales	Mamiellaceae	Micromonas	60.76	Micromonas	10922896	2663	4098	67.0903	0.225625
TARA_ION_45_MAG_00154	84.9263	38	32.53	3.61	Indian Ocean North	MAG	Eukarya	Chromista	Haptophyta	Coccolithophyceae	Phaeocystales	Phaeocystaceae	Phaeocystis	20.32	NA	27362640	7234	3711	69.2094	1.77366
TARA_ION_45_MAG_00156	98.6599	55.7	55.42	0	Indian Ocean North	MAG	Eukarya	Plantae	Chlorophyta	Chlorodendrophyceae	Chlorodendrales	Chlorodendraceae	Tetraselmis	1.87	NA	12167915	2668	4678	66.1418	2.99823
TARA_ION_45_MAG_00160	91.1018	21.1	18.07	8.43	Indian Ocean North	MAG	Eukarya	Chromista	Ochrophyta	Dictyochophyceae	Florenciellales	Florenciellalesincertaesedis	Florenciella	11.52	NA	10241464	1319	9256	50.08	0.19685
TARA_ION_45_MAG_00162	92.7002	47.8	40.96	2.41	Indian Ocean North	MAG	Eukarya	Protozoa	Choanozoa	Choanoflagellatea	Acanthoecida	Acanthoecidae	Acanthoeca	3.14	NA	30824048	8350	3625	57.0585	0.800439
TARA_ION_45_MAG_00163	94.6911	60	63.86	4.82	Indian Ocean North	MAG	Eukarya	Plantae	Chlorophyta	Pyramimonadophyceae	Pyramimonadales	Pyramimonadaceae	Pyramimonas	1.32	NA	15658610	2962	5706	72.002	0.791205
TARA_ION_45_MAG_00165	76.8403	10.6	13.25	0	Indian Ocean North	MAG	Eukarya	Protozoa	Choanozoa	Choanoflagellatea	Acanthoecida	Acanthoecidae	Acanthoeca	5.52	NA	11058840	3481	3085	55.1738	0.202151
TARA_ION_45_MAG_00177	90.0387	59.6	63.86	9.64	Indian Ocean North	MAG	Eukarya	Chromista	Ochrophyta	Dictyochophyceae	Florenciellales	Florenciellalesincertaesedis	Florenciella	9.69	NA	37402750	7511	5307	49.7968	0.301057
TARA_ION_45_MAG_00194	71.3039	58.1	48.19	6.02	Indian Ocean North	MAG	Eukarya	Chromista	Ochrophyta	Chrysophyceae	Chromulinales	Paraphysomonadaceae	Paraphysomonas	13.33	NA	24605756	5711	4408	41.0119	0.560536
TARA_ION_45_MAG_00201	93.6363	74.9	77.11	10.84	Indian Ocean North	MAG	Eukarya	Chromista	Haptophyta	Coccolithophyceae	Prymnesiales	Chrysochromulinaceae	Chrysochromulina	22.03	NA	67601976	10954	7119	62.0532	0.596701
TARA_IOS_50_MAG_00056	99.5063	87.1	93.9759	7.22892	Indian Ocean South	MAG	Eukarya	Chromista	Bacillariophyta	Bacillariophyceae	Bacillariales	Bacillariaceae	Cylindrotheca	5.26	NA	25608881	1568	25257	45.8537	1.02765
TARA_IOS_50_MAG_00065	99.1873	71.8	89.1566	6.0241	Indian Ocean South	MAG	Eukarya	Plantae	Chlorophyta	Mamiellophyceae	Mamiellales	Mamiellaceae	Micromonas	99.72	Micromonas	18205181	1708	15056	66.2552	5.17699
TARA_IOS_50_MAG_00098	97.2073	75.7	83.1325	10.8434	Indian Ocean South	MAG	Eukarya	Chromista	Miozoa	Dinophyceae	Gonyaulacales	Ostreopsidaceae	Alexandrium	2.99	NA	34522499	5858	6614	41.0485	0.950933
TARA_IOS_50_MAG_00114	98.5686	62	69.8795	1.20482	Indian Ocean South	MAG	Eukarya	Plantae	Chlorophyta	Chlorodendrophyceae	Chlorodendrales	Chlorodendraceae	Tetraselmis	1.84	NA	17138177	3484	5255	71.8958	3.16388
TARA_IOS_50_MAG_00115	83.5908	67.1	69.8795	1.20482	Indian Ocean South	MAG	Eukarya	Chromista	Bacillariophyta	Bacillariophyceae	Bacillariales	Bacillariaceae	Pseudo-nitzschia	60.83	Pseudo-nitzschia	22647878	3259	8502	46.3212	0.437688
TARA_IOS_50_MAG_00124	97.7694	54.9	65.0602	7.22892	Indian Ocean South	MAG	Eukarya	Chromista	Ochrophyta	Pelagophyceae	Pelagomonadales	Pelagomonadaceae	Aureococcus	74.09	Aureococcus	21089414	4273	5265	71.1324	0.822631
TARA_IOS_50_MAG_00125	71.2297	40.4	45.7831	2.40964	Indian Ocean South	MAG	Eukarya	Chromista	Bacillariophyta	Bacillariophyceae	Bacillariales	Bacillariaceae	Fragilariopsis	29.34	NA	12823134	3456	3634	45.5878	0.224366
TARA_IOS_50_MAG_00127	97.4257	38.1	46.99	6.02	Indian Ocean South	MAG	Eukarya	Chromista	Ochrophyta	Pelagophyceae	Pelagomonadales	Pelagomonadaceae	Aureococcus	88.23	Aureococcus	18596889	4688	3975	71.8332	0.735931
TARA_IOS_50_MAG_00134	85.3594	39.2	42.17	4.82	Indian Ocean South	MAG	Eukarya	Chromista	Haptophyta	Coccolithophyceae	Prymnesiales	Prymnesiaceae	Prymnesium	6.48	NA	18396151	4831	3610	71.0195	1.88235
TARA_IOS_50_MAG_00142	85.7852	14.5	13.25	1.2	Indian Ocean South	MAG	Eukarya	Chromista	Haptophyta	Coccolithophyceae	Phaeocystales	Phaeocystaceae	Phaeocystis	65.27	Phaeocystis	11297768	3297	3334	66.5217	4.20282
TARA_MED_95_MAG_00198	98.3032	73.3	87.95	1.2	Mediterranean Sea	MAG	Eukarya	Plantae	Chlorophyta	Mamiellophyceae	Mamiellales	Bathycoccaceae	Bathycoccus	98.96	Bathycoccus	14125648	1818	9712	0.4831	11.0981
TARA_MED_95_MAG_00216	94.0846	81.6	90.36	4.82	Mediterranean Sea	MAG	Eukarya	Plantae	Chlorophyta	Mamiellophyceae	Dolichomastigales	Crustomastigaceae	Crustomastix	0.99	NA	20764346	1989	13765	0.5851	2.76098
TARA_MED_95_MAG_00273	87.0304	80.8	85.54	6.02	Mediterranean Sea	MAG	Eukarya	Protozoa	Choanozoa	Choanoflagellatea	Acanthoecida	Acanthoecidae	Acanthoeca	2.19	NA	52360087	6720	9988	0.6587	0.612428
TARA_MED_95_MAG_00308	99.5714	76.5	80.72	4.82	Mediterranean Sea	MAG	Eukarya	Plantae	Chlorophyta	Mamiellophyceae	Mamiellales	Mamiellaceae	Micromonas	96.7	Micromonas	17667076	2309	9468	0.6242	13.2181
TARA_MED_95_MAG_00362	99.1252	75	83.13	13.25	Mediterranean Sea	MAG	Eukarya	Chromista	Ochrophyta	Chrysophyceae	Chromulinales	Paraphysomonadaceae	Paraphysomonas	8.39	NA	18382903	3528	5645	0.52	0.887829
TARA_MED_95_MAG_00389	86.9217	66.7	69.88	4.82	Mediterranean Sea	MAG	Eukarya	Chromista	Ochrophyta	Chrysophyceae	Chromulinales	Paraphysomonadaceae	Paraphysomonas	11.87	NA	30689400	5957	5533	0.3846	0.815849
TARA_MED_95_MAG_00390	99.4932	59.6	69.88	4.82	Mediterranean Sea	MAG	Eukarya	Plantae	Chlorophyta	Mamiellophyceae	Mamiellales	Mamiellaceae	Micromonas	94.47	Micromonas	13983088	3185	4536	0.6822	6.41102
TARA_MED_95_MAG_00394	99.9552	65.1	72.29	12.05	Mediterranean Sea	MAG	Eukarya	Chromista	Bacillariophyta	Mediophyceae	Thalassiosirales	Skeletonemaceae	Skeletonema	90.23	Skeletonema	23791115	4390	5905	0.4351	0.00649299
TARA_MED_95_MAG_00395	80.375	62.3	69.88	10.84	Mediterranean Sea	MAG	Eukarya	Chromista	Haptophyta	Coccolithophyceae	Prymnesiales	Chrysochromulinaceae	Chrysochromulina	46.54	Chrysochromulina	62591002	13090	5009	0.6504	0.186782
TARA_MED_95_MAG_00396	92.3066	76.9	78.31	22.89	Mediterranean Sea	MAG	Eukarya	Chromista	Ochrophyta	Dictyochophyceae	Florenciellales	Florenciellalesincertaesedis	Florenciella	8.99	NA	57096620	10495	5955	0.5145	0.882791
TARA_MED_95_MAG_00399	99.6712	51.3	53.01	2.41	Mediterranean Sea	MAG	Eukarya	Chromista	Bacillariophyta	Mediophyceae	Chaetocerotales	Chaetocerotaceae	Chaetoceros	70.86	Chaetoceros	17395980	4032	4435	0.3836	0.000952381
TARA_MED_95_MAG_00400	88.844	47.8	51.81	4.82	Mediterranean Sea	MAG	Eukarya	Protozoa	Choanozoa	Choanoflagellatea	Acanthoecida	Acanthoecidae	Acanthoeca	5.5	NA	59281655	14969	3931	0.587	0.423752
TARA_MED_95_MAG_00403	80.2347	38	56.63	10.84	Mediterranean Sea	MAG	Eukarya	Chromista	Haptophyta	Coccolithophyceae	Phaeocystales	Phaeocystaceae	Phaeocystis	20.78	NA	42944356	10301	4179	0.6762	0.47561
TARA_MED_95_MAG_00407	97.9736	71.4	79.52	6.02	Mediterranean Sea	MAG	Eukarya	Chromista	Ochrophyta	Chrysophyceae	Chromulinales	Paraphysomonadaceae	Paraphysomonas	7.31	NA	16332570	3434	4927	0.5271	1.02837
TARA_MED_95_MAG_00408	87.0639	53.8	51.81	13.25	Mediterranean Sea	MAG	Eukarya	Protozoa	Choanozoa	Choanoflagellatea	Acanthoecida	Acanthoecidae	Acanthoeca	3.97	NA	88964659	19872	4633	0.6161	0.759477
TARA_MED_95_MAG_00409	94.0572	72.6	63.86	26.51	Mediterranean Sea	MAG	Eukarya	Chromista	Ochrophyta	Dictyochophyceae	Florenciellales	Florenciellalesincertaesedis	Florenciella	18.12	NA	64184761	13253	5144	0.5776	0.594659
TARA_MED_95_MAG_00417	89.6218	44.7	39.76	7.23	Mediterranean Sea	MAG	Eukarya	Protozoa	Choanozoa	Choanoflagellatea	Acanthoecida	Acanthoecidae	Acanthoeca	3.79	NA	83476526	20206	4133	0.6093	0.551014
TARA_MED_95_MAG_00421	99.3696	72.1	84.34	2.41	Mediterranean Sea	MAG	Eukarya	Plantae	Chlorophyta	Mamiellophyceae	Mamiellales	Bathycoccaceae	Bathycoccus	96.68	Bathycoccus	13422729	1861	8587	0.4852	1.62151
TARA_MED_95_MAG_00425	96.8128	42.8	32.53	9.64	Mediterranean Sea	MAG	Eukarya	Chromista	Ochrophyta	Dictyochophyceae	Florenciellales	Florenciellalesincertaesedis	Florenciella	7.6	NA	33276174	6562	5478	0.5775	1.02257
TARA_MED_95_MAG_00430	74.8155	32.2	31.33	6.02	Mediterranean Sea	MAG	Eukarya	Chromista	Haptophyta	Prymnesiophyceae	Isochrysidales	Noelaerhabdaceae	Emiliania	37.27	NA	42604186	10063	4288	0.6603	0.619562
TARA_MED_95_MAG_00433	94.5889	36.5	39.76	2.41	Mediterranean Sea	MAG	Eukarya	Chromista	Haptophyta	Coccolithophyceae	Prymnesiales	Chrysochromulinaceae	Chrysochromulina	19.74	NA	24314159	6078	3946	0.6554	0.864469
TARA_MED_95_MAG_00434	97.4257	69.1	63.86	10.84	Mediterranean Sea	MAG	Eukarya	Chromista	Ochrophyta	Chrysophyceae	Chromulinales	Paraphysomonadaceae	Paraphysomonas	10.11	NA	28020294	4828	6524	0.3869	1.17843
TARA_MED_95_MAG_00437	77.5428	21.6	19.28	2.41	Mediterranean Sea	MAG	Eukarya	Protozoa	Choanozoa	Choanoflagellatea	Acanthoecida	Acanthoecidae	Acanthoeca	3.82	NA	21466242	6380	3278	0.568	0.273837
TARA_MED_95_MAG_00439	92.8989	48.3	46.99	7.23	Mediterranean Sea	MAG	Eukarya	Chromista	Haptophyta	Coccolithophyceae	Prymnesiales	Prymnesiaceae	Prymnesium	6.84	NA	18863971	4735	3848	0.7064	1.83333
TARA_MED_95_MAG_00443	91.9041	37.7	31.33	2.41	Mediterranean Sea	MAG	Eukarya	Chromista	Ochrophyta	Dictyochophyceae	Florenciellales	Florenciellalesincertaesedis	Florenciella	4.4	NA	21910757	4591	4892	0.6857	1.65351
TARA_MED_95_MAG_00444	96.2724	65.9	67.47	10.84	Mediterranean Sea	MAG	Eukarya	Chromista	Haptophyta	Coccolithophyceae	Prymnesiales	Chrysochromulinaceae	Chrysochromulina	22.57	NA	61485329	12176	5362	0.6391	0.771591
TARA_MED_95_MAG_00447	97.5782	64	65.06	2.41	Mediterranean Sea	MAG	Eukarya	Plantae	Chlorophyta	Mamiellophyceae	Mamiellales	Mamiellaceae	Micromonas	98.02	Micromonas	15020820	2221	7986	0.6503	1.63036
TARA_MED_95_MAG_00458	97.8057	70.2	68.67	13.25	Mediterranean Sea	MAG	Eukarya	Chromista	Haptophyta	Coccolithophyceae	Prymnesiales	Chrysochromulinaceae	Chrysochromulina	18.75	NA	43237231	8037	5899	0.6258	0.564533
TARA_MED_95_MAG_00462	91.2447	73.7	77.11	7.23	Mediterranean Sea	MAG	Eukarya	Plantae	Chlorophyta	Pyramimonadophyceae	Pseudoscourfieldiales	Pycnococcaceae	Pycnococcus	0.8	NA	15671871	2388	7783	0.6214	0.730105
TARA_MED_95_MAG_00492	91.9109	45.5	51.81	6.02	Mediterranean Sea	MAG	Eukarya	Chromista	Haptophyta	Coccolithophyceae	Phaeocystales	Phaeocystaceae	Phaeocystis	37.91	NA	35342315	7276	5154	0.6723	0.658522
TARA_MED_95_MAG_00515	85.3694	60.4	57.83	6.02	Mediterranean Sea	MAG	Eukarya	Chromista	Haptophyta	Coccolithophyceae	Prymnesiales	Prymnesiaceae	Prymnesium	8.23	NA	47194049	9601	5243	0.6912	0.737222
TARA_PON_109_MAG_00124	99.3128	77.3	89.16	7.23	Pacific Ocean North	MAG	Eukarya	Plantae	Chlorophyta	Mamiellophyceae	Dolichomastigales	Crustomastigaceae	Crustomastix	0.2	NA	16553875	901	26580	59.0812	5.19846
TARA_PON_109_MAG_00166	98.5539	65.5	79.52	4.82	Pacific Ocean North	MAG	Eukarya	Plantae	Chlorophyta	Mamiellophyceae	Mamiellales	Bathycoccaceae	Ostreococcus	97.41	Ostreococcus	10191296	1932	5737	60.4568	4.42277
TARA_PON_109_MAG_00217	99.3359	63.9	73.49	12.05	Pacific Ocean North	MAG	Eukarya	Chromista	Ochrophyta	Bolidophyceae	Bolidomonadales	Bolidomonadaceae	Bolidomonas	63.65	Bolidomonas	21241466	2743	9776	51.2708	0.00861772
TARA_PON_109_MAG_00219	84.3781	65.9	60.24	7.23	Pacific Ocean North	MAG	Eukarya	Chromista	Miozoa	Dinophyceae	Gonyaulacales	Ostreopsidaceae	Alexandrium	10.95	NA	27593099	5879	4839	52.2308	1.29919
TARA_PON_109_MAG_00221	97.4782	28.6	44.58	2.41	Pacific Ocean North	MAG	Eukarya	Chromista	Ochrophyta	Pelagophyceae	Pelagomonadales	Pelagomonadaceae	Aureococcus	87.12	Aureococcus	16231434	4510	3540	71.29	3.05518
TARA_PON_109_MAG_00222	95.9538	38.8	49.4	4.82	Pacific Ocean North	MAG	Eukarya	Plantae	Chlorophyta	Nephroselmidophyceae	Nephroselmidales	Nephroselmidaceae	Nephroselmis	2.33	NA	13518112	3520	3823	71.7663	2.55111
TARA_PON_109_MAG_00226	97.6726	54.9	63.86	0	Pacific Ocean North	MAG	Eukarya	Plantae	Chlorophyta	Chlorodendrophyceae	Chlorodendrales	Chlorodendraceae	Tetraselmis	1.65	NA	12348258	2674	4780	66.0819	1.41003
TARA_PON_109_MAG_00231	84.5769	51.8	48.19	7.23	Pacific Ocean North	MAG	Eukarya	Chromista	Haptophyta	Coccolithophyceae	Prymnesiales	Prymnesiaceae	Prymnesium	6.26	NA	21890082	5850	3572	70.9129	1.77173
TARA_PON_109_MAG_00258	87.4011	31.3	26.51	7.23	Pacific Ocean North	MAG	Eukarya	Protozoa	Choanozoa	Choanoflagellatea	Acanthoecida	Acanthoecidae	Acanthoeca	2.29	NA	27611966	7919	3383	56.2151	2.18428
TARA_PON_109_MAG_00261	68.9053	23.9	13.25	1.2	Pacific Ocean North	MAG	Eukarya	Chromista	Miozoa	Dinophyceae	Suessiales	Suessiaceae	Symbiodinium	2.16	None	103993131	27243	3721	50.9087	0.863492
TARA_PSE_93_MAG_00017	99.5122	80	98.8	1.2	Pacific Ocean South East	MAG	Eukarya	Plantae	Chlorophyta	Mamiellophyceae	Mamiellales	Bathycoccaceae	Bathycoccus	95.56	Bathycoccus	14732868	1091	20803	47.8133	0.544397
TARA_PSE_93_MAG_00090	99.449	70.6	87.95	1.2	Pacific Ocean South East	MAG	Eukarya	Plantae	Chlorophyta	Mamiellophyceae	Mamiellales	Bathycoccaceae	Bathycoccus	99.59	Bathycoccus	13073869	934	19984	48.1706	5.47235
TARA_PSE_93_MAG_00121	99.1355	78.4	91.57	10.84	Pacific Ocean South East	MAG	Eukarya	Plantae	Chlorophyta	Pyramimonadophyceae	Pseudoscourfieldiales	Pycnococcaceae	Pycnococcus	0.75	NA	15513213	1982	9880	62.3462	3.45542
TARA_PSE_93_MAG_00141	99.5789	74.9	85.54	8.43	Pacific Ocean South East	MAG	Eukarya	Plantae	Chlorophyta	Pyramimonadophyceae	Pyramimonadales	Pyramimonadaceae	Pyramimonas	0.85	NA	18114838	1611	15574	54.3966	0.997697
TARA_PSE_93_MAG_00171	99.941	78.1	83.13	10.84	Pacific Ocean South East	MAG	Eukarya	Chromista	Bacillariophyta	Mediophyceae	Chaetocerotales	Chaetocerotaceae	Chaetoceros	60.39	Chaetoceros	36009581	4704	9415	41.419	0.0162369
TARA_PSE_93_MAG_00182	92.1547	82.7	83.13	12.05	Pacific Ocean South East	MAG	Eukarya	Plantae	Chlorophyta	Pyramimonadophyceae	Pseudoscourfieldiales	Pycnococcaceae	Pycnococcus	1.19	NA	15663282	2021	9662	58.3783	0.431861
TARA_PSE_93_MAG_00188	95.0106	72.5	73.49	3.61	Pacific Ocean South East	MAG	Eukarya	Chromista	Miozoa	Dinophyceae	Suessiales	Suessiaceae	Symbiodinium	1.13	NA	18573151	2752	8061	55.6667	0.544118
TARA_PSE_93_MAG_00200	86.2147	67.8	68.67	3.61	Pacific Ocean South East	MAG	Eukarya	Plantae	Chlorophyta	Pyramimonadophyceae	Pseudoscourfieldiales	Pycnococcaceae	Pycnococcus	1.32	NA	13950267	2266	7461	60.8192	0.551305
TARA_PSE_93_MAG_00201	97.6094	78.8	68.67	7.23	Pacific Ocean South East	MAG	Eukarya	Plantae	Chlorophyta	Pyramimonadophyceae	Pseudoscourfieldiales	Pycnococcaceae	Pycnococcus	1.71	NA	15271855	2697	6186	48.1284	0.503712
TARA_PSE_93_MAG_00203	98.6697	38	39.76	2.41	Pacific Ocean South East	MAG	Eukarya	Chromista	Haptophyta	Coccolithophyceae	Prymnesiales	Prymnesiaceae	Prymnesium	3.39	NA	14010948	3189	4361	58.9111	2.37607
TARA_PSE_93_MAG_00212	82.3765	40	31.33	3.61	Pacific Ocean South East	MAG	Eukarya	Protozoa	Choanozoa	Choanoflagellatea	Acanthoecida	Acanthoecidae	Acanthoeca	3.95	NA	40973904	11154	3585	65.7709	0.279086
TARA_PSE_93_MAG_00213	91.9022	48.3	46.99	1.2	Pacific Ocean South East	MAG	Eukarya	Chromista	Bacillariophyta	Bacillariophyceae	Bacillariales	Bacillariaceae	Pseudo-nitzschia	50.95	Pseudo-nitzschia	17103317	3743	4685	44.4262	0.891197
TARA_PSE_93_MAG_00214	99.0859	36.9	34.94	1.2	Pacific Ocean South East	MAG	Eukarya	Chromista	Ochrophyta	Chrysophyceae	Chromulinales	Paraphysomonadaceae	Paraphysomonas	11.91	NA	10203975	2570	4025	31.9817	0.328571
TARA_PSE_93_MAG_00218	87.4901	33.3	22.89	8.43	Pacific Ocean South East	MAG	Eukarya	Chromista	Haptophyta	Coccolithophyceae	Prymnesiales	Chrysochromulinaceae	Chrysochromulina	18.11	NA	17199567	4545	3707	67.793	0.384095
TARA_PSE_93_MAG_00219	79.7168	36.5	44.58	4.82	Pacific Ocean South East	MAG	Eukarya	Chromista	Haptophyta	Coccolithophyceae	Prymnesiales	Prymnesiaceae	Prymnesium	46.73	Prymnesium	34283226	8671	3896	63.7244	0.685942
TARA_PSE_93_MAG_00220	85.7941	32.6	42.17	2.41	Pacific Ocean South East	MAG	Eukarya	Plantae	Chlorophyta	Nephroselmidophyceae	Nephroselmidales	Nephroselmidaceae	Nephroselmis	2.69	NA	10538444	2828	3688	71.8032	1.3227
TARA_PSE_93_MAG_00226	88.5773	27.9	27.71	6.02	Pacific Ocean South East	MAG	Eukarya	Chromista	Haptophyta	Coccolithophyceae	Phaeocystales	Phaeocystaceae	Phaeocystis	68.4	Phaeocystis	21492157	5782	3654	66.9864	4.33359
TARA_PSE_93_MAG_00228	98.2382	63.1	59.04	10.84	Pacific Ocean South East	MAG	Eukarya	Plantae	Chlorophyta	Pyramimonadophyceae	Pyramimonadales	Pyramimonadaceae	Pyramimonas	1.13	NA	17472738	3376	5469	42.6682	0.611838
TARA_PSE_93_MAG_00235	72.5631	26.7	22.89	2.41	Pacific Ocean South East	MAG	Eukarya	Chromista	Haptophyta	Prymnesiophyceae	Isochrysidales	Noelaerhabdaceae	Emiliania	37.19	NA	32906691	8527	3797	66.294	0.48996
TARA_PSE_93_MAG_00236	96.6558	52.6	46.99	1.2	Pacific Ocean South East	MAG	Eukarya	Plantae	Chlorophyta	Chlorodendrophyceae	Chlorodendrales	Chlorodendraceae	Tetraselmis	1.73	NA	10990910	2539	4398	71.15	81.9381
TARA_PSE_93_MAG_00241	88.8155	59.6	59.04	14.46	Pacific Ocean South East	MAG	Eukarya	Chromista	Ochrophyta	Dictyochophyceae	Florenciellales	Florenciellalesincertaesedis	Florenciella	10.09	NA	37659542	7651	5169	49.3744	1.37407
TARA_PSE_93_MAG_00253	99.5907	56.5	56.63	4.82	Pacific Ocean South East	MAG	Eukarya	Chromista	Bacillariophyta	Mediophyceae	Chaetocerotales	Chaetocerotaceae	Chaetoceros	31.77	NA	24577184	5729	4407	41.7642	0.15149
TARA_PSE_93_MAG_00258	69.9839	26.3	13.25	0	Pacific Ocean South East	MAG	Eukarya	Chromista	Miozoa	Dinophyceae	Suessiales	Suessiaceae	Symbiodinium	2.08	None	125743415	32041	3865	50.6548	1.0497
TARA_PSE_93_MAG_00267	97.6786	66.7	73.49	10.84	Pacific Ocean South East	MAG	Eukarya	Chromista	Haptophyta	Coccolithophyceae	Prymnesiales	Chrysochromulinaceae	Chrysochromulina	18.01	NA	37691573	6916	6028	64.8719	0.993686
TARA_PSW_86_MAG_00075	99.8624	70.7	95.18	3.61	Pacific Ocean South West	MAG	Eukarya	Plantae	Chlorophyta	Mamiellophyceae	Mamiellales	Mamiellaceae	Micromonas	99.45	Micromonas	17403786	476	58086	68.3799	14.3077
TARA_PSW_86_MAG_00105	99.8575	80.8	91.57	4.82	Pacific Ocean South West	MAG	Eukarya	Plantae	Chlorophyta	Mamiellophyceae	Mamiellales	Mamiellaceae	Micromonas	78.01	Micromonas	20021399	523	66599	67.2268	4.50799
TARA_PSW_86_MAG_00106	98.8641	72.2	90.36	3.61	Pacific Ocean South West	MAG	Eukarya	Plantae	Chlorophyta	Mamiellophyceae	Mamiellales	Mamiellaceae	Micromonas	71.72	Micromonas	18659930	1345	21138	71.0282	4.92609
TARA_PSW_86_MAG_00160	99.5903	90.6	85.54	4.82	Pacific Ocean South West	MAG	Eukarya	Plantae	Chlorophyta	Trebouxiophyceae	Chlorellales	Chlorellales_incertae_sedis	Picochlorum	1.42	NA	18085701	1718	14618	49.4279	4.54988
TARA_PSW_86_MAG_00208	99.6505	75.7	84.34	10.84	Pacific Ocean South West	MAG	Eukarya	Plantae	Chlorophyta	Mamiellophyceae	Mamiellales	Mamiellaceae	Micromonas	0.75	NA	18273471	1163	24412	54.3249	2.0722
TARA_PSW_86_MAG_00222	99.3592	69.8	77.11	4.82	Pacific Ocean South West	MAG	Eukarya	Chromista	Bacillariophyta	Bacillariophyceae	Bacillariales	Bacillariaceae	Pseudo-nitzschia	64.34	Pseudo-nitzschia	22525297	2997	9314	46.3812	0.727701
TARA_PSW_86_MAG_00236	96.0559	69.8	75.9	6.02	Pacific Ocean South West	MAG	Eukarya	Chromista	Bacillariophyta	Bacillariophyceae	Bacillariales	Bacillariaceae	Pseudo-nitzschia	44.79	Pseudo-nitzschia	32295870	6423	5278	45.1625	1.92945
TARA_PSW_86_MAG_00260	97.9822	68.2	66.27	6.02	Pacific Ocean South West	MAG	Eukarya	Plantae	Chlorophyta	Pyramimonadophyceae	Pseudoscourfieldiales	Pycnococcaceae	Pycnococcus	1.56	NA	15540835	2823	6071	48.1492	0.353274
TARA_PSW_86_MAG_00262	96.5784	68.2	69.88	18.07	Pacific Ocean South West	MAG	Eukarya	Chromista	Cryptophyta	Cryptophyceae	Pyrenomonadales	Geminigeraceae	Geminigera	44.57	Geminigera	51723306	10311	5337	58.5454	3.78648
TARA_PSW_86_MAG_00266	98.3853	60	55.42	7.23	Pacific Ocean South West	MAG	Eukarya	Chromista	Haptophyta	Coccolithophyceae	Prymnesiales	Chrysochromulinaceae	Chrysochromulina	18.37	NA	44033421	5550	9957	61.6043	0.533941
TARA_PSW_86_MAG_00270	86.0918	59.2	42.17	8.43	Pacific Ocean South West	MAG	Eukarya	Plantae	Chlorophyta	Pyramimonadophyceae	Pyramimonadales	Pyramimonadaceae	Pyramimonas	1.23	NA	17368585	3244	5827	42.1237	0.289322
TARA_PSW_86_MAG_00275	96.1634	35.3	28.92	6.02	Pacific Ocean South West	MAG	Eukarya	Chromista	Haptophyta	Coccolithophyceae	Prymnesiales	Chrysochromulinaceae	Chrysochromulina	17.22	NA	23796178	5431	4479	68.5688	1.03171
TARA_PSW_86_MAG_00276	99.6282	41.2	46.99	7.23	Pacific Ocean South West	MAG	Eukarya	Chromista	Bacillariophyta	Mediophyceae	Thalassiosirales	Thalassiosiraceae	Thalassiosira	44.22	Thalassiosira	24492844	6619	3626	39.8315	2.00741
TARA_PSW_86_MAG_00280	98.8773	32.2	33.73	2.41	Pacific Ocean South West	MAG	Eukarya	Chromista	Haptophyta	Coccolithophyceae	Prymnesiales	Chrysochromulinaceae	Chrysochromulina	16.7	NA	17528157	808	26562	65.1275	0.597294
TARA_PSW_86_MAG_00283	98.0532	54.1	57.83	4.82	Pacific Ocean South West	MAG	Eukarya	Chromista	Haptophyta	Coccolithophyceae	Prymnesiales	Chrysochromulinaceae	Chrysochromulina	18.54	NA	36295699	4967	8904	66.2013	1.26597
TARA_PSW_86_MAG_00285	98.5728	31.8	34.94	2.41	Pacific Ocean South West	MAG	Eukarya	Chromista	Haptophyta	Coccolithophyceae	Prymnesiales	Chrysochromulinaceae	Chrysochromulina	17.42	NA	18843101	1292	19353	62.2963	1.15039
TARA_PSW_86_MAG_00287	91.5573	55.7	60.24	12.05	Pacific Ocean South West	MAG	Eukarya	Chromista	Haptophyta	Coccolithophyceae	Prymnesiales	Prymnesiaceae	Prymnesium	5.64	NA	24583961	5678	4300	70.696	1.39834
TARA_PSW_86_MAG_00289	99.7752	57.6	67.47	2.41	Pacific Ocean South West	MAG	Eukarya	Plantae	Chlorophyta	Mamiellophyceae	Mamiellales	Mamiellaceae	Micromonas	99.69	Micromonas	14068092	390	41618	68.4309	3.75271
TARA_PSW_86_MAG_00295	98.845	71	68.67	3.61	Pacific Ocean South West	MAG	Eukarya	Plantae	Chlorophyta	Mamiellophyceae	Mamiellales	Mamiellaceae	Mantoniella	28.41	NA	28363258	5339	5717	57.6299	1.027
TARA_PSW_86_MAG_00302	97.149	59.2	60.24	7.23	Pacific Ocean South West	MAG	Eukarya	Chromista	Haptophyta	Coccolithophyceae	Prymnesiales	Chrysochromulinaceae	Chrysochromulina	36.71	NA	36810616	8148	4674	59.1556	0.153333
TARA_PSW_86_MAG_00303	98.6888	69.8	44.58	7.23	Pacific Ocean South West	MAG	Eukarya	Chromista	Cryptophyta	Cryptophyceae	Pyrenomonadales	Geminigeraceae	Geminigera	39.98	Geminigera	84466585	13850	7112	57.1603	0.465562
TARA_PSW_86_MAG_00314	96.356	62	54.22	8.43	Pacific Ocean South West	MAG	Eukarya	Protozoa	Choanozoa	Choanoflagellatea	Acanthoecida	Acanthoecidae	Acanthoeca	4.43	NA	60191600	13049	4766	66.1932	0.786856
TARA_PSW_86_MAG_00316	76.6727	31.4	20.48	1.2	Pacific Ocean South West	MAG	Eukarya	Chromista	Miozoa	Dinophyceae	Suessiales	Suessiaceae	Symbiodinium	1.91	None	152734494	37709	4020	50.2584	2.28599
TARA_PSW_86_MAG_00318	92.0212	73.8	73.49	10.84	Pacific Ocean South West	MAG	Eukarya	Chromista	Haptophyta	Coccolithophyceae	Prymnesiales	Chrysochromulinaceae	Chrysochromulina	16.87	NA	49160974	8589	6394	68.3096	2.08949
TARA_RED_19_MAG_00007	99.8004	76.1	98.7952	1.20482	Red Sea	MAG	Eukarya	Plantae	Chlorophyta	Mamiellophyceae	Mamiellales	Bathycoccaceae	Ostreococcus	97.52	Ostreococcus	12298120	311	72686	60.392	5.86173
TARA_RED_19_MAG_00043	84.0644	47.1	39.759	1.20482	Red Sea	MAG	Eukarya	Plantae	Chlorophyta	Pyramimonadophyceae	Pseudoscourfieldiales	Pycnococcaceae	Pycnococcus	56.95	Pycnococcus	15672418	3735	4247	58.0357	0.309174
TARA_SOC_28_MAG_00031	98.9636	74.6	79.5181	1.20482	Southern Ocean	MAG	Eukarya	Chromista	Bacillariophyta	Bacillariophyceae	Bacillariales	Bacillariaceae	Fragilariopsis	40.05	Fragilariopsis	38589172	7206	5859	39.7975	0.703215
TARA_SOC_28_MAG_00037	99.8362	80.8	85.5422	10.8434	Southern Ocean	MAG	Eukarya	Chromista	Bacillariophyta	Mediophyceae	Chaetocerotales	Chaetocerotaceae	Chaetoceros	66.16	Chaetoceros	30419621	3201	13607	42.9761	0.324481
TARA_SOC_28_MAG_00048	98.4844	71	77.1084	13.253	Southern Ocean	MAG	Eukarya	Chromista	Miozoa	Dinophyceae	Gonyaulacales	Ostreopsidaceae	Alexandrium	5.89	NA	41050116	6376	7715	44.0935	0.556622
TARA_SOC_28_MAG_00049	97.5655	66.6	65.0602	4.81928	Southern Ocean	MAG	Eukarya	Chromista	Bacillariophyta	Mediophyceae	Thalassiosirales	Thalassiosiraceae	Thalassiosira	3.45	NA	1142906269	230838	5262	38.2601	0.0384314
TARA_SOC_28_MAG_00050	99.2882	75.3	77.1084	18.0723	Southern Ocean	MAG	Eukarya	Protozoa	Choanozoa	Choanoflagellatea	Acanthoecida	Acanthoecidae	Acanthoeca	2.38	NA	34248969	5282	7481	63.1772	0.525701
TARA_SOC_28_MAG_00051	97.1981	62.4	71.0843	24.0964	Southern Ocean	MAG	Eukarya	Chromista	Miozoa	Dinophyceae	Gonyaulacales	Ostreopsidaceae	Alexandrium	5.98	NA	36762235	7006	5705	45.2673	0.146707
TARA_SOC_28_MAG_00052	99.5593	47.9	54.22	10.84	Southern Ocean	MAG	Eukarya	Chromista	Miozoa	Dinophyceae	Gonyaulacales	Ostreopsidaceae	Alexandrium	6.28	NA	25936738	5503	4846	36.8119	0.546906
TARA_SOC_28_MAG_00053	89.5042	53.3	60.24	4.82	Southern Ocean	MAG	Eukarya	Protozoa	Choanozoa	Choanoflagellatea	Acanthoecida	Acanthoecidae	Acanthoeca	2.79	NA	35827447	7914	4612	67.4221	0.152516
TARA_SOC_28_MAG_00056	95.583	45.9	48.19	3.61	Southern Ocean	MAG	Eukarya	Chromista	Haptophyta	Coccolithophyceae	Phaeocystales	Phaeocystaceae	Phaeocystis	24.57	NA	32132466	8029	3992	66.5507	0.0332668
TARA_SOC_28_MAG_00057	97.8692	26.7	21.69	1.2	Southern Ocean	MAG	Eukarya	Chromista	Haptophyta	Coccolithophyceae	Phaeocystales	Phaeocystaceae	Phaeocystis	70.1	Phaeocystis	32137449	8930	3451	64.5891	4.80239
TARA_SOC_28_MAG_00060	81.7581	22.7	25.3	3.61	Southern Ocean	MAG	Eukarya	Chromista	Bacillariophyta	Mediophyceae	Chaetocerotales	Chaetocerotaceae	Chaetoceros	77.75	Chaetoceros	12202481	3483	3404	41.8534	0.0522876
TARA_SOC_28_MAG_00062	98.5747	44	32.53	4.82	Southern Ocean	MAG	Eukarya	Protozoa	Choanozoa	Choanoflagellatea	Acanthoecida	Acanthoecidae	Acanthoeca	20.5	NA	54694077	12421	4476	61.5784	0.189774
TARA_SOC_28_MAG_00063	98.7116	49.8	40.96	16.87	Southern Ocean	MAG	Eukarya	Protozoa	Choanozoa	Choanoflagellatea	Acanthoecida	Acanthoecidae	Acanthoeca	1.63	NA	52297821	11258	4769	61.0282	0.25315
TARA_SOC_28_MAG_00065	86.9071	51.4	32.53	7.23	Southern Ocean	MAG	Eukarya	Protozoa	Choanozoa	Choanoflagellatea	Acanthoecida	Acanthoecidae	Acanthoeca	2.95	NA	86587607	20555	4280	58.2491	0.160765
TARA_SOC_28_MAG_00071	99.5321	44	46.99	1.2	Southern Ocean	MAG	Eukarya	Chromista	Bacillariophyta	Bacillariophyceae	Bacillariales	Bacillariaceae	Fragilariopsis	83.97	Fragilariopsis	16160340	3998	3995	39.4918	1.4833
TARA_SOC_28_MAG_00072	97.2002	60.8	54.22	4.82	Southern Ocean	MAG	Eukarya	Protozoa	Choanozoa	Choanoflagellatea	Acanthoecida	Acanthoecidae	Acanthoeca	5.49	NA	81665795	17992	4679	56.6679	0.247228
TARA_SOC_28_MAG_00074	97.6761	52.6	48.19	6.02	Southern Ocean	MAG	Eukarya	Chromista	Haptophyta	Coccolithophyceae	Phaeocystales	Phaeocystaceae	Phaeocystis	58.97	Phaeocystis	41048232	9055	4648	65.8709	0.262891
TARA_SOC_28_MAG_00079	99.515	75.7	65.06	12.05	Southern Ocean	MAG	Eukarya	Protozoa	Choanozoa	Choanoflagellatea	Acanthoecida	Acanthoecidae	Acanthoeca	3.82	NA	102524951	18008	6311	59.6699	0.423384
